# Supplementary material for: The Role of Copper in Bimetallic Nickel–Copper BEA Zeolite Catalysts and Their Activity in the Hydrocracking Process of Rapeseed Oil
Source: Materials (Basel). 2026 Jan 28;19(3):518. doi: 10.3390/ma19030518 (PMC12897874; doi:10.3390/ma19030518)
Supplement: Supplementary file 1 [file materials-19-00518-s001.zip]

Archive with 1 entries (1 files):
- materials-4061103-supplementary.pdf
